# Supplementary material for: An In Silico Investigation of the Pathogenic G151R G Protein-Gated Inwardly Rectifying K+ Channel 4 Variant to Identify Small Molecule Modulators
Source: Biology (Basel). 2024 Nov 29;13(12):992. doi: 10.3390/biology13120992 (PMC11727529; doi:10.3390/biology13120992)
Supplement: Supplementary file 1 [file biology-13-00992-s001.zip]

Archive with 1 entries (1 files):
- biology-3316474-supplementary.pdf
